# Supplementary material for: Healthy ageing at work— Efficacy of group interventions on the mental health of nurses aged 45 and older: Results of a randomised, controlled trial
Source: PLoS One. 2018 Jan 19;13(1):e0191000. doi: 10.1371/journal.pone.0191000 (PMC5774702; doi:10.1371/journal.pone.0191000)
Supplement: S3 Table — (XLSX) [file pone.0191000.s007.xlsx]

## Sheet: Datensatz Komplett_Rechenversio
Code	Group	sickness absent	age	work experience	sex	caring for relatives	mode of employment	t1_wellbeing	t1_TAA	t1_Irritation	t1_irrit_k	t1_irrit_e	t1_wai2	t1_depress	t1_GAD	t1_WHO_QOL_psych_100	t2_wellbeing	t2_TAA	t2_Irritation	t2_irrit_k	t2_irrit_e	t2_wai2	t2_depress	t2_GAD	t2_WHO_QOL_psych_100
101	1	6	59	27	2	2	1	16	2.66667	37	17	20	6	8	7	70.8333	19	4	24	7	17	8	3	4	83.3333
102	0	0	48	20	2	1	1	10	4.11111	22	12	10	8	6	2	75	.	.	.	.	.	.	.	.	.
103	1	3	47	22	2	2	2	14	2.77778	28	13	15	7	3	7	70.8333	.	.	.	.	.	.	.	.	.
104	0	2	56	37	2	1	1	14	4.44444	22	12	10	9	3	13	70.8333	14	4.44444	25	16	9	8	6	12	75
105	1	56	49	30	2	1	2	16	2.11111	41	17	24	4	8	7	62.5	14	2.22222	35	12	23	6	15	6	79.1667
106	1	7	37	16	2	1	2	4	2.77778	50	20	30	4	21	15	54.1667	4	2.22222	51	20	31	4	18	10	45.8333
107	1	7	50	20	1	2	2	17	3.11111	28	11	17	7	9	5	79.1667	17	3.22222	17	5	12	8	4	2	.
108	0	2	50	12	2	1	2	8	3.11111	28	8	20	7	8	4	62.5	8	3.33333	33	10	23	8	8	7	62.5
109	0	0	57	38	2	1	2	20	3.55556	25	11	14	8	1	3	75	20	3.55556	22	13	9	9	4	4	79.1667
110	1	0	59	28	1	2	1	9	3.22222	14	9	5	9	5	4	62.5	.	.	.	.	.	.	.	.	.
111	1	0	.	.	.	.	.	23	3.11111	25	9	16	10	6	6	79.1667	22	3.44444	13	7	6	9	2	4	83.3333
112	0	3	47	27	2	2	1	16	2.66667	17	11	6	7	11	5	41.6667	16	2.77778	21	13	8	8	7	2	54.1667
113	0	20	51	30	2	1	2	18	1.55556	17	11	6	7	2	2	70.8333	16	2.77778	18	12	6	6	4	2	66.6667
114	1	3	54	34	2	1	2	13	2.88889	23	13	10	7	6	2	79.1667	16	2.88889	25	14	11	7	6	0	79.1667
115	1	0	46	26	2	1	2	5	3	39	16	23	4	8	7	50	18	4	31	17	14	5	7	7	.
116	1	12	54	35	1	1	1	16	3.11111	30	11	19	6	4	3	70.8333	7	2.77778	25	11	14	8	6	5	58.3333
117	0	0	45	25	2	2	2	14	2.88889	44	21	23	6	10	7	66.6667	20	4.33333	24	14	10	9	1	2	91.6667
118	1	2	50	29	2	2	1	7	3.66667	33	14	19	6	16	10	70.8333	7	3.22222	30	13	17	5	14	9	62.5
119	0	10	45	11	2	2	1	8	3.66667	20	3	17	9	5	2	66.6667	4	3.33333	31	5	26	7	10	5	50
120	0	1	53	22	2	1	2	5	1.66667	20	8	12	8	6	0	83.3333	20	2.11111	23	13	10	8	1	0	75
121	1	3	56	33	1	2	2	7	2.22222	18	6	12	6	4	4	58.3333	12	2.55556	13	6	7	7	3	4	66.6667
122	1	4	54	31	2	1	2	15	2.55556	33	16	17	5	4	7	70.8333	16	2.22222	23	13	10	6	5	3	66.6667
123	0	4	58	42	2	1	1	13	3.66667	32	12	20	7	7	6	70.8333	18	2.66667	29	12	17	8	5	4	75
124	1	1	62	43	2	2	2	17	4.22222	14	5	9	8	0	0	91.6667	19	4.66667	12	7	5	8	2	2	91.6667
125	1	10	48	25	1	1	2	8	2.88889	30	12	18	5	8	12	45.8333	.	.	.	.	.	.	.	.	.
126	1	16	48	26	2	1	2	16	2.88889	24	15	9	6	9	7	62.5	.	.	.	.	.	.	.	.	.
127	1	6	47	30	2	2	2	3	3.33333	28	11	17	3	13	10	45.8333	19	3.33333	14	9	5	8	1	3	79.1667
128	1	0	48	28	2	2	1	8	2.11111	42	14	28	5	15	13	37.5	13	2.22222	38	15	23	7	14	12	62.5
129	0	0	56	39	2	1	1	9	2.55556	26	8	18	8	3	1	75	16	2.33333	13	5	8	8	4	1	75
130	0	2	53	33	2	1	1	12	3.33333	19	8	11	7	11	7	62.5	12	4.11111	14	6	8	8	8	5	83.3333
131	0	36	47	24	1	2	1	12	1.33333	51	18	33	2	15	13	62.5	15	1.22222	52	19	33	5	11	12	50
132	1	5	53	35	2	1	2	17	3.22222	17	9	8	8	5	0	62.5	17	3.33333	21	11	10	8	3	0	75
133	0	0	46	31	2	2	2	13	2.44444	27	11	16	8	5	7	66.6667	5	1.88889	28	12	16	7	11	7	66.6667
134	0	0	46	25	2	1	2	10	3.66667	8	3	5	10	6	11	62.5	16	3	8	3	5	10	10	11	62.5
135	1	5	54	22	2	1	2	3	2.44444	29	18	11	5	16	14	66.6667	.	.	.	.	.	.	.	.	.
136	1	31	47	26	2	2	2	14	2.44444	33	10	23	8	6	4	70.8333	16	3	18	5	13	9	4	1	79.1667
137	0	30	52	32	2	2	.	18	3.33333	34	16	18	6	6	5	70.8333	13	2.77778	42	20	22	6	9	6	58.3333
138	0	2	58	35	1	1	1	16	3	15	5	10	8	2	0	87.5	20	3.33333	22	10	12	9	5	0	79.1667
139	1	0	56	20	2	1	2	15	2.77778	29	13	16	7	7	4	50	16	2.66667	27	13	14	7	8	4	50
140	1	0	47	28	2	1	2	15	4.33333	18	6	12	7	8	5	58.3333	11	3.88889	24	9	15	7	9	3	58.3333
141	1	6	51	33	2	2	1	12	3.22222	24	11	13	7	9	5	58.3333	16	2.88889	18	8	10	6	5	7	54.1667
142	1	16	55	38	2	2	2	11	2.875	42	19	23	5	4	5	85	19	3	36	14	22	7	6	9	66.6667
143	0	0	49	33	2	1	2	14	2.66667	36	16	20	7	8	4	75	11	1.77778	30	11	19	5	6	6	75
144	0	6	45	24	1	2	1	9	2.66667	26	12	14	7	6	5	50	11	3.11111	17	7	10	7	8	4	58.3333
145	1	.	51	21	2	1	1	3	3.25	17	6	11	8	11.25	3	62.5	7	4.88889	.	.	.	6	8	7	62.5
146	0	10	57	36	2	2	1	10	1.66667	32	9	23	6	9	5	54.1667	16	2.44444	23	10	13	8	4	2	75
147	0	15	56	37	1	1	1	9	3.66667	26	7	19	8	4	5	62.5	17	3.55556	21	7	14	8	3	5	70.8333
148	0	23	50	33	2	1	1	12	3.11111	39	16	23	7	11	12	66.6667	18	3.33333	38	17	21	8	8	8	62.5
149	1	3	55	34	2	2	1	16	3.66667	20	11	9	7	5	2	83.3333	12	3.44444	18	9	9	8	7	3	79.1667
150	0	2	54	37	2	2	1	12	2.88889	30	13	17	8	7	8	66.6667	18	3.55556	27	11	16	8	3	5	79.1667
151	1	7	49	30	2	2	1	3	3.33333	39	21	18	5	16	15	45.8333	9	3.55556	29	20	9	5	14	6	50
152	0	0	56	39	2	2	2	17	2.66667	39	14	25	7	6	5	79.1667	15	2.88889	41	13	28	7	8	8	70.8333
153	1	5	51	33	2	1	2	2	2	40	17	23	5	13	12	29.1667	7	2.77778	32	13	19	5	12	11	37.5
154	0	0	60	38	2	2	2	19	3.66667	34	15	19	6	11	17	79.1667	19	3.66667	34	15	19	8	6	4	83.3333
155	0	0	64	27	2	2	1	11	3.66667	12	6	6	8	5	1	79.1667	.	.	.	.	.	.	.	.	.
156	1	5	57	20	2	2	2	8	2.22222	36	15	21	7	7	8	58.3333	.	.	.	.	.	.	.	.	.
157	0	0	55	38	2	1	2	20	3	35	17	18	7	2	3	75	19	3.77778	26	13	13	8	2	2	79.1667
158	1	0	50	30	2	1	2	8	3.55556	38	17	21	6	10	7	62.5	9	3.44444	28	13	15	8	9	5	70.8333
159	0	0	48	5	2	1	1	17	3.77778	19	6	13	7	7	6	75	17	3.55556	24	10	14	7	10	4	70.8333
160	1	1	50	31	2	2	2	16	3.55556	13	6	7	8	2	0	83.3333	19	4.22222	13	8	5	9	2	5	75
161	0	20	55	32	1	2	1	8	4.55556	18	6	12	6	12	5	41.6667	3	4.44444	29	7	22	5	13	9	29.1667
162	1	0	56	35	2	1	2	8	2.33333	34	13	21	6	7	5	66.6667	9	3.11111	24	8	16	8	4	5	70.8333
163	1	1	58	41	2	2	2	15	2.44444	31	18	13	5	5	9	87.5	12	2.33333	34	15	19	7	6	7	83.3333
164	0	0	47	23	1	1	1	14	3	28	13	15	9	2	3	79.1667	19	3	24	12	12	9	2	2	83.3333
165	0	4	57	25	2	1	2	11	3.44444	31	8	23	7	4	3	70.8333	12	3.55556	19	6	13	7	4	2	70.8333
166	1	0	50	29	2	1	2	19	3.33333	20	14	6	9	5	4	75	20	3.11111	16	10	6	10	4	6	79.1667
167	0	0	58	40	2	2	2	16	2.44444	17	11	6	8	2	3	87.5	18	2.44444	18	11	7	8	1	3	87.5
168	0	0	49	29	2	1	2	15	3.5	20	10	10	7.5	5	3	83.3333	17	2.66667	18	7	11	7	7.5	5	70.8333
169	1	2	51	30	2	1	2	9	3.66667	36	17	19	7	11	6	66.6667	15	3.88889	41	17	24	7	13	5	70.8333
170	1	0	58	42	2	2	2	15	2.77778	16	8	8	6	8	5	79.1667	10	2.77778	11	3	8	4	8	5	75
171	1	0	61	44	2	2	2	15	3.44444	27.43	9.43	18	6	8	6	68.75	15	3.44444	30	11	19	7	7	6	75
172	0	4	61	41	2	1	2	12	2.55556	31	17	14	6	7	11.67	75	11	2.66667	30	16	14	7	1	5	79.1667
173	1	90	50	33	2	1	2	20	2.66667	35	14	21	5	6	6	70.8333	18	3.55556	32	12	20	7	3	5	87.5
174	0	0	59	41	2	1	2	14	2.88889	40	16	24	6	14	12.83	62.5	11	3.11111	35	18	17	8	9	10	62.5
175	1	30	47	24	2	1	2	14	3.66667	16	4	12	6	10	11	37.5	17	3.33333	14	5	9	7	5	9	54.1667
176	1	0	45	25	2	1	2	18	3.22222	16	6	10	8	1	0	83.3333	18	3.22222	13.71	8	5.71	8	0	0	87.5
177	0	14	51	25	2	1	2	7	3.77778	37	17	20	3	21	11	62.5	15	3.88889	38	17	21	3	19	14	54.1667
178	0	14	59	32	2	1	2	13	3.11111	32	17	15	6	6	2	90	13	3.22222	29	16	13	7	5	2	83.3333
179	1	47	52	33	2	1	1	6	4	17	11	6	7	12	12	54.1667	.	.	.	.	.	.	.	.	.
180	0	0	51	28	2	1	2	8	2.77778	24	11	13	8	5.5	4.5	58.3333	8	2.55556	26	12	14	7	8	4	66.6667
181	0	0	57	37	2	2	2	8	4.11111	28	12	16	8	7	5	58.3333	9	3.77778	26	13	13	8	7	2	58.3333
182	1	3	52	25	2	1	1	11	3.22222	19	7	12	5	14	9	70.8333	12	3.11111	22	10	12	6	8	6	70.8333
183	1	0	47	22	2	1	2	17	2.77778	26	13	13	6	7	4	79.1667	18	2.44444	15	8	7	6	3	2	87.5
184	0	0	52	34	2	1	1	15	3.11111	13	8	5	7	4	3	83.3333	17	3.44444	13	8	5	7	1	1	83.3333
185	1	2	49	32	2	1	2	5	4.77778	25	11	14	6	15	9	37.5	6	3.88889	18	9	9	7	16	9	54.1667
186	1	30	53	25	2	2	1	11	3.22222	29	9	20	7	5	7	79.1667	17	3.55556	22	8	14	8	6	1	83.3333
187	0	28	53	30	2	1	2	6	3.55556	36	15	21	7	8	6	70.8333	7	4.11111	33	14	19	5	9	5	58.3333
188	1	14	56	38	2	2	1	9	5	14	6	8	7	6	5	75	.	.	.	.	.	.	.	.	.
189	0	69	58	37	2	2	1	3	1.22222	51	20	31	4	14	10	25	11	1.66667	54	20	34	4	10	9	29.1667
190	0	5	53	30	2	1	2	19	3.77778	14	7	7	10	3	0	79.1667	19	4	15	5	10	8	3	2	79.1667
191	0	15	60	28	2	1	1	10	3.22222	35	18	17	7	8	5	66.6667	11	3.11111	37	18	19	6	7	6	54.1667
192	1	90	49	26	2	2	2	14	3.11111	18	6	12	6	8	2	75	13	3.88889	14	5	9	8	7	2	75
193	1	2	46	27	2	1	2	17	2.77778	12	4	8	9	1	0	79.1667	.	.	.	.	.	.	.	.	.
194	0	7	48	26	2	2	2	15	3	34	14	20	5	6	3	70.8333	3	3.44444	39	16	23	4	15	10	45.8333
195	1	3	54	20	2	1	2	4	2.88889	13	8	5	6	1	0	83.3333	18	3.77778	10	5	5	8	1	1	83.3333
196	1	1	52	30	2	2	1	9	3.33333	41	18	23	6	8	10	83.3333	14	3.33333	38	17	21	6	6	5	.
197	1	2	52	20	2	2	1	8	2.11111	34	10	24	6	12	7	45.8333	12	2.44444	21	7	14	6	10	6	58.3333
198	0	0	50	33	2	1	1	17	2.55556	26	14	12	9	3	2	66.6667	21	.	16	9	7	8	3	2.33	62.5
199	0	7	52	37	2	2	1	11	2.11111	26	12	14	5	11	6	62.5	7	2	32	14	18	6	11	9	50
200	1	0	58	21	1	2	2	9	3.11111	39	18	21	5	10	13	41.6667	14	3.55556	34	10	24	6	7	6	66.6667
201	0	0	47	29	2	1	2	19	4	16	7	9	8	2	1	75	19	4	19	10	9	8	2	1	75
202	0	1	45	29	2	1	2	17	2.66667	39	16	23	6	7	7	54.1667	14	3	32	13	19	6	8	6	58.3333
203	1	3	50	31	2	1	1	18	4.66667	15	6	9	8	6	5	70.8333	19	4	13	6	7	8	5	6	62.5
204	1	0	55	23	1	1	1	14	3.5	37.34	12.67	24.67	8	8	8.4	.	14	4	25.14	7	18.14	8	4.5	5.6	.
205	0	3	52	28	1	2	1	15	3.11111	35	14	21	7	7	6	58.3333	14	3.66667	32	13	19	7	10	8	50
206	0	.	50	33	2	1	2	10	3.66667	37	18	19	5	8	10	.	14	4	33	16	17	5	8	9	45.8333
207	0	0	46	26	2	1	2	16	3.55556	32	15	17	6	10	5	66.6667	19	3.11111	31	14	17	7	8	6	62.5

## Sheet: Tabelle1
101	KG
102	KG
105	KG
127	KG
137	KG
150	KG
149	IG
378	IG
